# Supplementary material for: Recovery and Analysis of Bacterial Membrane Vesicle Nanoparticles from Human Plasma Using Dielectrophoresis
Source: Biosensors (Basel). 2024 Sep 25;14(10):456. doi: 10.3390/bios14100456 (PMC11505931; doi:10.3390/bios14100456)
Supplement: Supplementary file 1 [file biosensors-14-00456-s001.zip]

Archive with 1 entries (1 files):
- biosensors-3110696-supplementary.pdf
